# Supplementary material for: ESAT-6 undergoes self-association at phagosomal pH and an ESAT-6 specific nanobody restricts M. tuberculosis growth in macrophages
Source: bioRxiv. 2024 Mar 19:2023.08.16.553641. Originally published 2023 Aug 17. Preprint. [Version 3] doi: 10.1101/2023.08.16.553641 (PMC10462100; doi:10.1101/2023.08.16.553641)
Supplement: Supplement 1 [file media-1.zip]

Archive with 3 entries (3 files):
- Figure 1 - source data 1.png
- Figure 1 - source data 1A.png
- Figure 1 - source data 1B.tif
